# Supplementary material for: A Burgeoning Crisis? A Nationwide Assessment of the Geography of Water Affordability in the United States
Source: PLoS One. 2017 Jan 11;12(1):e0169488. doi: 10.1371/journal.pone.0169488 (PMC5226794; doi:10.1371/journal.pone.0169488)
Supplement: S1 Table — (XLSX) [file pone.0169488.s001.xlsx]

## Sheet: CombinedRates_Analysis
S1 Table: Cost Information by Provider
Provider	Cost for 3740 gallons	Cost for 7480 gallons	Cost for 22400 gallons	Per Gallon Cost for 3740 gallons	Per Gallon Cost for 7480 gallons	Per Gallon Cost for 22400 gallons	Avg. Cost Per Gallon
1	558.611	1111.9	3335.7	0.0124468	0.0123875	0.0124096	0.0124146
2	286.911	573.822	1711.74	0.00639285	0.00639285	0.00636808	0.00638459
3	705.049	1083.84	2601.77	0.0157097	0.0120749	0.00967921	0.0124879
4	265.628	952.598	3480.65	0.00591864	0.0106127	0.0129488	0.00982673
5	413.525	805.286	2825.03	0.00921403	0.00897155	0.0105098	0.00956512
6	225.855	481.17	1718.47	0.00503243	0.00536063	0.0063931	0.00559539
7	182.794	592.967	2554.66	0.00407296	0.00660614	0.00950396	0.00672769
8	886.126	1358.73	4043.36	0.0197444	0.0151373	0.0150423	0.0166413
9	604.371	853.542	1855.53	0.0134664	0.00950915	0.00690299	0.00995951
10	498.009	833.51	2379.96	0.0110965	0.00928598	0.00885401	0.00974548
11	380.871	380.871	1146.8	0.00848644	0.00424322	0.00426637	0.00566534
12	433.293	705.253	2263.26	0.00965448	0.0078571	0.00841988	0.00864382
13	558.159	960.641	2483.24	0.0124367	0.0107023	0.00923824	0.0107924
14	476.455	1170.72	4465.06	0.0106162	0.0130428	0.0166111	0.0134234
15	983.086	1835.96	5247.46	0.0219048	0.0204541	0.0195218	0.0206269
16	539.633	945.403	2568.48	0.0120239	0.0105326	0.00955538	0.0107039
17	305.571	464.635	1678.55	0.00680862	0.00517641	0.00624459	0.00607654
18	438.664	498.98	800.562	0.00977415	0.00555905	0.00297828	0.00610383
19	617.288	962.968	2158.04	0.0137542	0.0107283	0.00802841	0.0108369
20	561.233	623.592	862.636	0.0125052	0.00694733	0.00320921	0.00755391
21	1055.57	2333.62	7578.33	0.0235198	0.0259984	0.0281932	0.0259038
22	357.568	627.568	1707.57	0.00796719	0.00699162	0.00635256	0.00710379
23	432.718	544.544	943.228	0.00964167	0.00606667	0.00350903	0.00640579
24	273.942	438.307	1091.2	0.00610388	0.0048831	0.00405953	0.0050155
25	560.346	1081.14	3151.12	0.0124854	0.0120448	0.0117229	0.0120844
26	502.053	583.467	1010.89	0.0111866	0.0065003	0.00376075	0.00714921
27	347.903	577.372	1635.89	0.00775186	0.00643239	0.00608589	0.00675671
28	382.053	806.556	2504.57	0.00851276	0.00898569	0.00931759	0.00893868
29	679.878	1207.26	4028.44	0.0151488	0.0134499	0.0149867	0.0145285
30	756.668	1257.63	2290.88	0.0168598	0.0140111	0.00852261	0.0131312
31	466.964	685.543	1510.18	0.0104047	0.00763751	0.00561823	0.00788682
32	906.326	1480.87	3779.06	0.0201944	0.0164981	0.014059	0.0169172
33	764.825	935.328	1612.47	0.0170416	0.0104203	0.00599876	0.0111535
34	817.46	1153.76	2493.77	0.0182144	0.0128538	0.00927742	0.0134485
35	476.02	738.653	2106.53	0.0106065	0.00822919	0.00783678	0.00889083
36	632.976	1053.39	2730.3	0.0141037	0.0117356	0.0101574	0.0119989
37	554.684	844.826	2210.2	0.0123593	0.00941206	0.00822248	0.00999794
38	775.615	775.615	775.615	0.017282	0.00864099	0.00288547	0.00960281
39	476.33	872.436	2451.85	0.0106134	0.00971965	0.00912145	0.00981817
40	469.349	744.321	2654.9	0.0104579	0.00829235	0.00987688	0.00954236
41	575.993	963.479	2534.37	0.0128341	0.0107339	0.00942846	0.0109988
42	534.295	991.476	3734.56	0.011905	0.0110459	0.0138935	0.0122814
43	455.16	768.082	1280.14	0.0101417	0.00855707	0.00476242	0.0078204
44	399.28	538.315	1565.04	0.00889661	0.00599727	0.0058223	0.0069054
45	639.642	1117.49	2998.79	0.0142523	0.0124498	0.0111562	0.0126194
46	698.896	1004.66	2114.16	0.0155725	0.0111928	0.00786518	0.0115435
47	286.196	649.177	2122.04	0.00637693	0.00723237	0.0078945	0.00716793
48	744.625	885.653	1517.46	0.0165915	0.0098669	0.0056453	0.0107012
49	496.388	909.382	1783.02	0.0110603	0.0101313	0.00663327	0.00927495
50	541.857	757.115	1603.3	0.0120735	0.00843489	0.00596467	0.00882434
51	492.528	933.42	2704.93	0.0109743	0.0103991	0.010063	0.0104788
52	355.24	890.673	3053	0.00791532	0.00992283	0.0113579	0.00973201
53	639.594	986.245	2377.73	0.0142512	0.0109876	0.00884572	0.0113615
54	316.126	536.214	1480.59	0.00704381	0.00597387	0.00550815	0.00617528
55	578.487	936.897	2351.67	0.0128896	0.0104378	0.00874879	0.0106921
56	410.836	758.788	2242.83	0.00915409	0.00845352	0.00834385	0.00865049
57	622.656	818.928	1610.78	0.0138738	0.00912353	0.0059925	0.00966328
58	347.134	590.486	1631.89	0.00773471	0.00657849	0.00607101	0.00679474
59	508.59	904.661	1894.84	0.0113322	0.0100787	0.00704924	0.00948671
60	330.165	682.341	2406.54	0.00735662	0.00760184	0.00895289	0.00797045
61	392.168	737.447	2412.69	0.00873816	0.00821577	0.00897577	0.00864323
62	369.846	650.418	1232.82	0.00824077	0.00724619	0.00458638	0.00669111
63	586.204	883.435	2080.61	0.0130616	0.00984219	0.00774037	0.0102147
64	534.427	964.938	3315.43	0.0119079	0.0107502	0.0123342	0.0116641
65	347.728	569.405	1425.68	0.00774795	0.00634363	0.00530389	0.00646516
66	601.686	1045.55	2821.02	0.0134065	0.0116483	0.0104949	0.0118499
67	651.908	1051.32	3479.9	0.0145256	0.0117125	0.0129461	0.0130614
68	419.757	629.635	1652.79	0.00935287	0.00701465	0.00614878	0.00750543
69	624.598	963.362	2535.44	0.0139171	0.0107326	0.00943245	0.0113607
70	697.817	1065.09	2685.68	0.0155485	0.011866	0.00999136	0.0124686
71	621.017	1015.68	1642.5	0.0138373	0.0113155	0.0061105	0.0104211
72	585.574	965.283	2479.54	0.0130476	0.010754	0.00922449	0.0110087
73	664.175	750.021	1111.48	0.0147989	0.00835585	0.00413496	0.00909658
74	892.618	1695.63	4911.12	0.019889	0.0188907	0.0182705	0.0190167
75	862.863	1545.68	4266.76	0.019226	0.0172201	0.0158734	0.0174398
76	359.406	582.939	1170.26	0.00800816	0.00649442	0.00435365	0.00628541
77	441.082	526.292	1007.47	0.00982804	0.00586332	0.00374804	0.0064798
78	447.587	765.974	2044.13	0.00997297	0.00853358	0.00760467	0.00870374
79	811.441	1127.96	2336.49	0.0180802	0.0125664	0.0086923	0.013113
80	414.827	965.019	3292.42	0.00924303	0.0107511	0.0122486	0.0107476
81	1082.83	1082.83	1082.83	0.0241272	0.0120636	0.00402839	0.0134064
82	580.902	933.592	2348.5	0.0129434	0.010401	0.00873699	0.0106938
83	678.702	946.898	2134.63	0.0151226	0.0105492	0.00794132	0.0112044
84	586.919	989.19	2815.89	0.0130775	0.0110204	0.0104758	0.0115246
85	314.094	542.526	1420.56	0.00699853	0.00604418	0.00528483	0.00610918
86	533.054	780.986	1499.99	0.0118773	0.00870082	0.00558031	0.00871948
87	494.937	915.367	2623.7	0.011028	0.0101979	0.00976078	0.0103289
88	576.333	981.567	2602.5	0.0128416	0.0109355	0.00968193	0.011153
89	730.128	1387.24	4011.14	0.0162684	0.015455	0.0149224	0.0155486
90	567.228	818.531	1823.75	0.0126388	0.00911911	0.00678477	0.00951422
91	341.636	410.777	784.95	0.00761222	0.00457639	0.0029202	0.00503627
92	568.56	916.32	2500.56	0.0126684	0.0102086	0.00930268	0.0107266
93	819.926	1245.66	2972.23	0.0182693	0.0138776	0.0110574	0.0144014
94	432.405	766.798	3603.38	0.00963469	0.00854276	0.0134054	0.0105276
95	544.101	932.744	2465.11	0.0121235	0.0103915	0.0091708	0.0105619
96	705.855	1199.52	3135.21	0.0157276	0.0133636	0.0116637	0.013585
97	665.284	1274.35	4928.73	0.0148236	0.0141973	0.018336	0.0157856
98	805.927	1235.12	2961.42	0.0179574	0.0137602	0.0110172	0.0142449
99	656.565	1131.31	1631.31	0.0146293	0.0126037	0.00606887	0.0111007
100	458.174	708.874	1715.99	0.0102089	0.00789743	0.0063839	0.0081634
101	429.76	673.08	1384.08	0.00957576	0.00749866	0.00514911	0.00740784
102	346.691	629.18	1746.29	0.00772484	0.00700958	0.00649663	0.00707702
103	868.692	971.208	1370.48	0.0193559	0.0108201	0.00509852	0.0117581
104	250.499	424.232	913.108	0.00558152	0.00472629	0.00339698	0.00456826
105	670.336	1072.54	2839.07	0.0149362	0.0119489	0.010562	0.0124824
106	512.414	620.064	1020.52	0.0114174	0.00690802	0.00379658	0.00737401
107	474.773	797.15	2203.89	0.0105787	0.00888091	0.00819898	0.00921954
108	758.652	1301.48	4022.16	0.016904	0.0144996	0.0149634	0.0154557
109	356.44	585.58	1497.05	0.00794207	0.00652384	0.00556937	0.00667843
110	829.211	1256.38	3065.57	0.0184762	0.0139971	0.0114046	0.014626
111	651.283	1128.28	2921.6	0.0145117	0.01257	0.010869	0.0126502
112	375.555	616.583	1575.09	0.00836798	0.00686924	0.00585971	0.00703231
113	396.274	660.456	1758.46	0.00882963	0.00735802	0.00654191	0.00757652
114	951.188	1630.61	3414.09	0.021194	0.0181663	0.0127012	0.0173538
115	485.426	672.976	1533.5	0.0108161	0.00749751	0.005705	0.0080062
116	691.968	1244.67	4308.48	0.0154182	0.0138667	0.0160286	0.0151045
117	509.765	750.329	1712.58	0.0113584	0.00835928	0.00637121	0.0086963
118	814.097	1387.66	3755.95	0.0181394	0.0154597	0.013973	0.0158574
119	641.806	772.439	1737.99	0.0143005	0.00860561	0.00646573	0.00979061
120	521.347	924.206	2527.74	0.0116165	0.0102964	0.00940381	0.0104389
121	472.53	770.767	1971.46	0.0105288	0.00858697	0.0073343	0.00881667
122	384.102	765.359	2296.08	0.00855842	0.00852672	0.00854195	0.00854237
123	621.186	914.99	2178.35	0.013841	0.0101937	0.00810397	0.0107129
124	836.046	1133.31	2062.25	0.0186285	0.012626	0.00767205	0.0129755
125	860.006	1285.43	2671.51	0.0191623	0.0143208	0.00993865	0.0144739
126	570.496	1023.54	4071.78	0.0127116	0.011403	0.015148	0.0130875
127	533.368	843.691	1711.63	0.0118843	0.00939941	0.00636766	0.00921713
128	400.162	643.117	1620.66	0.00891627	0.00716486	0.00602923	0.00737012
129	392.371	695.057	1917.01	0.00874267	0.00774351	0.00713174	0.00787264
130	523.32	921.811	2510.98	0.0116604	0.0102697	0.00934143	0.0104239
131	236.904	449.3	1315.23	0.00527861	0.00500558	0.00489295	0.00505904
132	818.009	1505.66	4471.35	0.0182266	0.0167743	0.0166345	0.0172118
133	719.355	1106.04	2848.99	0.0160284	0.0123222	0.0105989	0.0129832
134	814.365	1552.72	4413.86	0.0181454	0.0172986	0.0164206	0.0172882
135	806.003	1426.72	4673.89	0.0179591	0.0158948	0.017388	0.0170806
136	891.354	1629.51	4394.09	0.0198608	0.018154	0.0163471	0.0181206
137	419.632	790.845	2324.12	0.00935009	0.00881067	0.00864627	0.00893568
138	617.717	1024.32	4574.23	0.0137637	0.0114117	0.0170172	0.0140642
139	840.7	973.76	1536.24	0.0187322	0.0108485	0.00571519	0.0117653
140	651.286	914.901	1973.24	0.0145117	0.0101927	0.00734092	0.0106818
141	528.637	810.008	1935.49	0.0117789	0.00902415	0.00720049	0.00933451
142	935.81	1201.66	2600.06	0.0208514	0.0133875	0.00967285	0.0146373
143	799.853	1293.8	2674.59	0.017822	0.014414	0.00995013	0.014062
144	1028.56	1344.3	2549.87	0.022918	0.0149766	0.00948613	0.0157936
145	176.771	197.168	462.325	0.00393876	0.00219661	0.00171996	0.00261844
146	955.355	1308.23	3408.29	0.0212869	0.0145748	0.0126797	0.0161804
147	886.496	1704.8	4984.84	0.0197526	0.0189929	0.0185448	0.0190967
148	473.013	899.06	2509.32	0.0105395	0.0100163	0.00933525	0.00996367
149	638.83	1027.68	2721.97	0.0142342	0.0114492	0.0101264	0.0119366
150	792.03	955.716	1605.18	0.0176477	0.0106475	0.00597165	0.0114223
151	474.184	632.245	991.475	0.0105656	0.00704373	0.00368852	0.00709928
152	591.124	1286.56	4958.49	0.0131712	0.0143334	0.0184468	0.0153171
153	486.003	819.424	1921.41	0.0108289	0.00912906	0.0071481	0.00903537
154	394.332	807.745	2461.4	0.00878637	0.00899895	0.00915698	0.00898077
155	1716.51	1800.65	2148.44	0.0382466	0.0200607	0.0079927	0.0221
156	435.281	610.99	1325.81	0.00969877	0.00680693	0.00493232	0.00714601
157	558.197	1063.59	2813.61	0.0124375	0.0118493	0.0104673	0.0115847
158	805.174	1317.56	3382.77	0.0179406	0.0146787	0.0125847	0.015068
159	392.301	505.632	1290.23	0.00874111	0.00563316	0.00479998	0.00639142
160	512.889	835.97	2132.33	0.011428	0.00931339	0.00793277	0.00955806
161	493.068	1022.39	3581.99	0.0109864	0.0113903	0.0133259	0.0119008
162	645.983	974.101	1900.35	0.0143936	0.0108523	0.00706976	0.0107719
163	700.394	1211.92	3501.97	0.0156059	0.0135018	0.0130282	0.0140453
164	613.904	938.912	2329.22	0.0136788	0.0104602	0.00866527	0.0109348
165	756.462	1509.32	4513.56	0.0168552	0.0168151	0.0167915	0.0168206
166	517.514	870.737	2604	0.011531	0.00970072	0.00968749	0.0103064
167	631.575	1121.68	2905.25	0.0140725	0.0124964	0.0108082	0.012459
168	684.476	1099.81	2850.88	0.0152513	0.0122528	0.0106059	0.0127033
169	883.89	1414.22	3778	0.0196945	0.0157556	0.0140551	0.0165017
170	851.238	1193.88	2559.07	0.018967	0.0133007	0.00952034	0.0139294
171	614.454	1016.9	2633.89	0.013691	0.0113291	0.00979869	0.0116063
172	159.15	557.026	1757.89	0.00354613	0.00620572	0.00653976	0.00543054
173	825.17	1416.22	3864.87	0.0183861	0.0157779	0.0143782	0.0161807
174	397.353	457.819	1071.12	0.00885367	0.00510048	0.00398484	0.00597966
175	410.413	759.875	2088.64	0.00914469	0.00846563	0.00777023	0.00846018
176	337.442	662.832	1911.37	0.00751876	0.0073845	0.00711074	0.007338
177	1233.54	1305.63	1698.12	0.0274853	0.0145458	0.00631741	0.0161162
178	590.968	964.668	2418.91	0.0131677	0.0107472	0.00899893	0.0109713
179	806.161	1290.69	3078.45	0.0179626	0.0143794	0.0114526	0.0145982
180	947.75	1260.51	2502.06	0.0211174	0.0140431	0.00930826	0.0148229
181	1126.36	1735.43	4109.12	0.0250971	0.0193341	0.0152869	0.019906
182	509.698	675.904	1362.89	0.0113569	0.00753013	0.00507027	0.00798577
183	428.778	569.175	1096.61	0.00955389	0.00634108	0.00407965	0.00665821
184	471.308	911.492	2449.91	0.0105015	0.0101548	0.00911425	0.00992351
185	653.366	1104.36	2908.35	0.0145581	0.0123035	0.0108197	0.0125604
186	719.744	1392.55	4013.35	0.0160371	0.0155141	0.0149306	0.0154939
187	1193.05	1389.17	2304.39	0.0265832	0.0154765	0.00857288	0.0168775
